# Supplementary material for: Identification of prognostic biomarkers in papillary renal cell carcinoma and PTTG1 may serve as a biomarker for predicting immunotherapy response
Source: Ann Med. 2022 Jan 17;54(1):211–26. doi: 10.1080/07853890.2021.2011956 (PMC8765283; doi:10.1080/07853890.2021.2011956)
Supplement: Supplemental Material [file IANN_A_2011956_SM0583.zip]

Archive with 2 entries (2 files):
- Supplemental files/Supplementary figure1.tif
- Supplemental files/TableS1.docx
